# Supplementary material for: In Silico Core Proteomics and Molecular Docking Approaches for the Identification of Novel Inhibitors against Streptococcus pyogenes
Source: Int J Environ Res Public Health. 2021 Oct 28;18(21):11355. doi: 10.3390/ijerph182111355 (PMC8582943; doi:10.3390/ijerph182111355)
Supplement: Supplementary file 1 [file ijerph-18-11355-s001.zip]

Archive with 1 entries (1 files):
- ijerph-1374913-supplementary.pdf
